# Supplementary material for: A Fish-Specific Transposable Element Shapes the Repertoire of p53 Target Genes in Zebrafish
Source: PLoS One. 2012 Oct 31;7(10):e46642. doi: 10.1371/journal.pone.0046642 (PMC3485254; doi:10.1371/journal.pone.0046642)
Supplement: Table S1 — Complete list of zebrafish BLAT hits containing one or more EnSpm-N6_DR elements. A complete list of BLAT hits, obtained using the zebrafish EnSpm-N6_DR transposable element as query vs the Zv9 (UCSC danRer7, Jul/2010) assembly of zebrafish genome, is reported, together with the list of genes whithin whom the transposon maps or flanking the transposon, with the relative distance. (XLSX) [file pone.0046642.s009.xlsx]

## Sheet: Table S1
	SCORE	IDENTITY	CHROMOSOME: START-END	STRAND	SPAN	Gene	Ensembl	N° transposable elements	Transposon location
1	306	0.939	19: 10017506-10017850	+	345	mirlet7d-2	ENSDARG00000080038	1	35kb upstream of the TSS
2	305	0.94	1: 47367170-47367501	+	332	agpat3	ENSDARG00000036549	1	intron 1
3	303	0.928	5: 40894635-40894967	-	333	5S_rRNA	ENSDARG00000084421	1	30 kb in the 3'-downstream
4	302	0.929	10: 23231317-23231653	+	337	si:dkey-175g6.2	ENSDARG00000086665	1	70kb upstream of the TSS
5	301	0.931	14: 31640554-31640888	-	335	atl3	ENSDARG00000004270	1	3.6 kb upstream of the TSS
6	301	0.939	9: 5356104-5356450	+	347	abhd13	ENSDARG00000059209	1	0.7 kb in the 3'-downstream
7	300	0.934	6: 40238166-40238507	+	342	LOC557494	ENSDARG00000015531	1	48 kb upstream of the TSS
8	299	0.949	2: 9397924-9398256	-	333	gipc2	ENSDARG00000009488	1	intron 1
	287	0.925	2: 9396459-9396778	-	320			2° transposon (1.5 kb downstream)
9	297	0.927	23: 17451606-17451948	-	343	zgc:158791 (hypothetical protein LOC791170)	ENSDARG00000037607	1	intron 2
10	296	0.931	20: 35761089-35761429	+	341	BX842240.1	ENSDARG00000093316	1	intron 2
11	296	0.933	16: 39063767-39064116	+	350	ptprub	ENSDARG00000088010	1	intron 1
12	296	0.916	15: 17773341-17773682	+	342	cadm1b	ENSDARG00000042677	1	intron 1
	269	0.922	15: 17871482-17871786	+	305			1	intron 6
13	295	0.957	2: 21853973 -21854393	+	421	tox	ENSDARG00000032317	1	intron3
14	294	0.919	17: 18484742-18485085	-	344	TE in the intergenic region		1
15	294	0.915	15: 9320740-9321080	+	341	ptgir	ENSDARG00000038278	1	1.6 kb in the 3'-downstream
16	294	0.919	10: 39080801-39081133	+	333	msi2a	ENSDARG00000033901	1	intron 11
17	293	0.925	22: 15161509-15161855	-	347	elfn2	ENSDARG00000077609	1	6 kb upstream of the TSS
18	293	0.934	20: 32486749-32487088	-	340	nr2e1	ENSDARG00000017107	1	1.5 kb upstream of the TSS
19	293	0.925	3: 27232361-27232707	+	347	grin2aa	ENSDARG00000034493	1	intron 1
20	293	0.942	23: 12233534-12233864	+	331	si:dkey-211h10.2	ENSDARG00000062806	1	7 kb upstream of the TSS
21	292	0.911	8: 17904815-17905151	-	337	skia	ENSDARG00000042151	1	10 kb in the 3'-downstream
22	292	0.915	6: 40912827-40913153	-	327	LOC560358	ENSDARG00000053961	1	intron8
23	292	0.909	3: 37002608-37002947	-	340	PLEKHH3	ENSDARG00000070174	1	10 kb upstream of the TSS
24	292	0.938	16: 43407388-43408152	-	765	si:dkey-22o22.2	ENSDARG00000079247	1 (splitted in two parts)	intron 1
25	292	0.922	7: 31554926-31555259	+	334	wdr76	ENSDARG00000053554	1	9 kb in the 3'-downstream
26	292	0.921	21: 23874449-23874776	+	328	dkey-269g4.4	ENSDARG00000074184	1	intron 4
27	292	0.957	13: 36601295-36601636	+	342	slc8a3	ENSDARG00000004931	1	intron 5
28	292	0.919	11: 27671448-27671791	+	344	IQ motif and Sec7 domain 1	ENSDARG00000016551	1	intron5
29	291	0.912	8: 1319288813193216	-	329	dkeyp-51b7.3	ENSDARG00000074640	1	7 kb upstream of the TSS
30	291	0.917	5: 25993137-25993478	-	342	znf703	ENSDARG00000035563	1	5 kb in the 3'-downstream
31	291	0.94	21: 5021181-5021526	-	346	camsap1a	ENSDARG00000019208	1	intron 1
32	290	0.933	7: 42135462-42135780	-	319	rnf32	ENSDARG00000060035	1	4 kb upstream of the TSS
33	290	0.908	14: 36274037-36274372	-	336	si:ch73-38f1.1	ENSDARG00000016116	1	intron6
34	290	0.914	14: 22317739-22318083	-	345	egr1	ENSDARG00000037421	1	18 kb upstream of the TSS
35	290	0.941	3: 17831449-17831768	+	320	LOC564992	ENSDARG00000013460	1	intron 1
	275	0.911	3: 17830777-17831091	+	315			2° transposon (0.4 kb upstream)
36	290	0.922	20: 7900176-7900508	+	333	zgc:111974	ENSDARG00000046081	1	20 kb in the 3'-downstream
			20: 7900817-7901144	+	328			2° transposon (0.3 kb downstream)
37	290	0.931	15: 15064522-15064859	+	338	dynll2a	ENSDARG00000069790	1	20 kb in the 3'-downstream
38	289	0.91	7: 34665962-34666294	-	333	coro2ba	ENSDARG00000079440	1	intron6
39	289	0.932	14: 23373712-23374064	+	353	fbxl3	ENSDARG00000037738	1	0.7 kb in the 3'-downstream
40	288	0.922	21: 33570756-33571183	-	428	dacha	ENSDARG00000010132	1 (splitted in two parts)	intron 1
41	288	0.903	21: 20186026-20186362	-	337	si:ch211-191j22.5	ENSDARG00000057037	1	intron 1
42	288	0.913	22: 36766922-36767256	+	335	si:ch73-253j10.1	ENSDARG00000078779	1	intron 1
43	287	0.923	23: 20556976-20557307	-	332	lamb2l	ENSDARG00000033950	1	intron 25
44	287	0.91	5: 18617166-18617501	+	336	si:ch211-126h20.1	ENSDARG00000006832	1	intron 6
45	287	0.904	23: 27192023-27192365	+	343	cacnb3b	ENSDARG00000076030	1	intron 5
46	287	0.934	19: 30715233-30715576	+	344	arid1ab	ENSDARG00000060073	1	83 kb upstream of the TSS
47	287	0.917	15: 28032963-28033290	+	328	nova2	ENSDARG00000017673	1	2 kb upstream of the TSS
48	286	0.915	5: 19137368-19137696	-	329	CABZ01093082.1	ENSDARG00000088685	1	97 kb in the 3'-downstream
49	286	0.919	23: 23354112-23354461	-	350	samd11	ENSDARG00000077852	1	intron 3
50	286	0.9	14: 37712711-37713039	-	329	aga	ENSDARG00000004889	1	55 kb upstream of the TSS
51	286	0.924	11: 34735203-34735838	-	636	PHKA2	ENSDARG00000030687	1 (splitted in two parts); between them, repeat Helitron-N2_DR	intron 14
52	286	0.939	22: 16680884-16681209	+	326	si:dkey-121a11.3	ENSDARG00000071458	1	intron 1
53	286	0.942	1: 8606404-8606816	+	413	LOC100332784	ENSDARG00000074282	1	7 kb in the 3'-downstream
			1:8605780-8605912	+	133			2° transposable element fragments (at its 5'side)
54	285	0.914	4: 16555689-16556012	-	324	recql	ENSDARG00000007175	1	37 kb upstream of the TSS
55	285	0.91	20: 40722453-40722777	-	325	cx43	ENSDARG00000041799	1	20kb in the 3'-downstream
56	285	0.928	20: 20688666-20689003	-	338	ppm1ab	ENSDARG00000043250	1	5 kb upstream of the TSS
57	285	0.945	11: 25045268-25045616	-	349	zgc:55406	ENSDARG00000009612	1	2 kb in the 3'-downstream
58	285	0.908	2: 31308193-31308518	+	326	si:ch211-106h4.6	ENSDARG00000077219	1	22kb upstream of the TSS
59	284	0.917	9: 33873797-33874119	-	323	mxe	ENSDARG00000014427	1	0,6 kb upstream of the TSS
60	284	0.915	8: 43352079-43352418	-	340	olfml2a	ENSDARG00000005648	1	intron 1
61	284	0.935	5: 34483770-34484084	-	315	lrsam1	ENSDARG00000060683	1	intron 23
62	284	0.923	5: 24372453-24372802	-	350	tnfsf10l4	ENSDARG00000058068	1	6 kb in the 3'-downstream
63	284	0.9	10: 15116029-15116368	+	340	PARM1	ENSDARG00000090996	1	16 kb in the 3'-downstream
64	283	0.91	21: 12309913-12310246	-	334	si:ch73-272g3.1	ENSDARG00000075362	1	intron 1
65	283	0.92	9: 52869944 52870265	+	322	TANK (1 of 2); tank	ENSDARG00000067723; ENSDARG00000090402	1	19 kb in the 3'-downstream
66	283	0.918	9: 26836586-26836926	+	341	zeb2a	ENSDARG00000062338	1	intron 2
67	283	0.922	12: 8296735-8297066	+	332	ccdc6b	ENSDARG00000017595	1	intron 1
	260	0.898	12: 8298257-8298563	+	307			2° transposon (1.1 kb downstream)
68	282	0.909	7:21551416-21551748	-	333	CR376787.1	ENSDARG00000036420	1	intron 2
69	282	0.952	5: 26561514-26561825	-	312	emid1	ENSDARG00000076119	1	intron 14
70	282	0.93	6: 20018303-20018645	+	343	ZNF648	ENSDARG00000087900	1	12 kb upstream of the TSS
71	282	0.92	2: 27585138-27585462	+	325	si:ch73-38p6.1	ENSDARG00000055900	1	50 kb upstream of the TSS
72	281	0.916	8: 30741633-30741964	-	332	A2RUZ9_DANRE	ENSDARG00000012403	1	5 kb in the 3'-downstream
73	281	0.918	14: 21914124-21914440	-	317	zgc:162941	ENSDARG00000071701	1	5 kb in the 3'-downstream
74	281	0.925	11: 5067092-5067406	-	315	ptprga	ENSDARG00000045006	1	intron 1
75	281	0.92	5: 50118367-50118701	+	335	mef2cb	ENSDARG00000009418	1	60 kb upstream of the TSS
76	281	0.908	5: 21948018-21948350	+	333	svopa	ENSDARG00000056833	1	intron 14
77	281	0.902	14: 6303452-6303777	+	326	LOC561110	ENSDARG00000071304	1	intron 3
78	281	0.913	11: 37638327-37638657	+	331	cacna1da	ENSDARG00000024004	1	intron 4
79	280	0.946	7: 39873992-40297856	-	423865	ibd2573	ENSDARG00000015793	1 (spitted in two parts)	intron 1
80	280	0.917	6: 15531704-15532046	-	343	mlpha	ENSDARG00000070991	1	intron 3
81	280	0.905	5: 39346061-39346398	-	338	dpf2	ENSDARG00000012219	1	intron 1
82	280	0.915	20: 24213586-24213900	-	315	map3k7	ENSDARG00000020469	1	80 kb upstream of the TSS
83	280	0.915	7: 28372832-28373163	+	332	sox6	ENSDARG00000015536	1	40 kb upstream of the TSS
84	280	0.892	21: 20138603-20138943	+	341	si:ch211-191j22.8	ENSDARG00000057039	1	intron 3
85	280	0.892	13: 33934599 33934926	+	328	CABZ01113414.1	ENSDARG00000089657	1	intron 3
86	280	0.907	12: 31256397-31256730	+	334	gfra1b	ENSDARG00000013975	1	60 kb upstream of the TSS
87	279	0.924	20: 17874193-17874528	-	336	cdh2	ENSDARG00000018693	1	15 kb in the 3'-downstream
88	279	0.892	15: 27843692-27844023	-	332	ANKRD13B	ENSDARG00000014652	1	intron 1
89	279	0.895	7: 32196479-32196811	+	333	apba2	ENSDARG00000060639	1	6 kb upstream of the TSS
90	279	0.905	18: 22428366-22428691	+	326	zgc:175192	ENSDARG00000056525	1	intron 2
91	279	0.919	18: 20200404-20200714	+	311	kif23	ENSDARG00000014943	1	17 kb in the 3'-downstream
92	279	0.902	16: 31411289-31411631	+	343	mef2d	ENSDARG00000040237	1	intron 10
93	278	0.907	5: 14109063-14109395	-	333	ppil2	ENSDARG00000002016	1	2 kb upstream of the TSS
94	278	0.935	22: 17929987-17930317	-	331	si:ch73-63e15.2	ENSDARG00000016188	1	intron 13
95	278	0.898	2: 29886965-29887286	-	322	kcnb2	ENSDARG00000038862	1	intron 2
96	277	0.895	9: 30644755-30645087	-	333	si:dkey-46k9.10	ENSDARG00000076480	1	intron 27
97	277	0.905	4: 21285944-21286265	-	322	guca1a	ENSDARG00000010454	1	3'UTR
98	277	0.918	20: 24982996-24983332	-	337	epha7	ENSDARG00000004635	1	intron 3
99	277	0.911	18: 19303700-19304045	-	346	snapc5	ENSDARG00000062476	1	30 kb upstream of the TSS
100	277	0.902	15: 15543190-15543524	-	335	LOC567794	ENSDARG00000042418	1	intron 1
101	276	0.914	8: 25853709-25854048	-	340	ahcyl1	ENSDARG00000056331	1	intron 1
	250	0.894	8: 25844577-25844872	-	296			1	intron 2
102	276	0.917	2: 26597065-26597374	-	310	efna2	ENSDARG00000031372	1	5 kb in the 3'-downstream
103	276	0.909	16: 29586638-29586967	-	330	nr4a3	ENSDARG00000055854	1	intron 4
104	276	0.913	24: 31254684-31255030	+	347	f3a	ENSDARG00000021013	1	intron 5
105	276	0.895	21: 19859739-19860080	+	342	si:ch211-263m18.3	ENSDARG00000074777	1	intron 37
106	275	0.899	3: 5171624-5171957	-	334	ftr49	ENSDARG00000069508	1	2 kb in the 3'-downstream
107	275	0.91	14: 46804154-46804751	+	598	sc:d0348	ENSDARG00000074535	1	intron 1
108	275	0.889	11: 13441028-13441370	+	343	ABCB11	ENSDARG00000070078	1	intron 22
109	274	0.915	2: 30746315-30746630	-	316	emilin2a	ENSDARG00000061196	1	15 kb upstream of the TSS
110	273	0.942	9: 48429357-48429694	-	338	si:ch211-148j1.1	ENSDARG00000020845	1	70 kb in the 3'-downstream
111	273	0.913	7: 48660136-48660466	-	331	BX005073.1	ENSDARG00000088089	1	55 kb upstream of the TSS
112	273	0.905	6: 27361067-27361407	+	341	slco2a1	ENSDARG00000061896	1	intron 7
113	273	0.894	5: 60168147-60168464	+	318	si:ch211-142p3.1	ENSDARG00000067634	1	intron 34
114	273	0.911	18: 11906735-11907067	+	333	hipk2	ENSDARG00000042518	1	3 kb in the 3'-downstream
115	273	0.911	1: 15473333-15473644	+	312	zgc:112426	ENSDARG00000056504	1	55 kb upstream of the TSS
116	272	0.899	4: 18924910-18925230	-	321	drd4-rs	ENSDARG00000001912	1	intron 2
117	272	0.912	13: 28644969-28645274	-	306	slc2a15a	ENSDARG00000029894	1	intron 2
118	272	0.925	16: 33406696-33407003	+	308	scrt1b	ENSDARG00000040214	1	83 kb in the 3'-downstream
119	271	0.905	14: 25696991-25697317	-	327	slit3	ENSDARG00000034268	1	intron 4
120	271	0.913	10: 24386594-24386930	-	337	si:ch73-77n15.2	ENSDARG00000086718	1	27 kb upstream of the TSS
121	271	0.932	7: 33280619-33280925	+	307	bdnf	ENSDARG00000018817	1	4 kb upstream of the TSS
122	271	0.916	21: 16635811-16636142	+	332	VAV2	ENSDARG00000044718	1	38 kb upstream of the TSS
123	271	0.914	21: 14445447-14445764	+	318	tnfrsfa	ENSDARG00000004451	1	13 kb upstream of the TSS
124	270	0.923	19: 18760805-18761420	-	616	mrpl3	ENSDARG00000003511	1	14 kb upstream of the TSS
			19: 18760522-18760836	-	315			2° transposable element (immediately downstream)
125	270	0.889	14: 22874610-22874932	-	323	spon2a	ENSDARG00000025465	1	intron 2
126	270	0.916	5: 59431817-59432153	+	337	drd2b	ENSDARG00000011091	1	intron 3
127	269	0.887	25: 14772511-14772843	-	333	dbx1b	ENSDARG00000001859	1	1 kb in the 3'-downstream
128	269	0.91	20: 41296495-41296809	+	315	BX510919.1	ENSDARG00000082295	1	60 kb upstream of the TSS
129	269	0.914	14: 11034147-11034457	+	311	fgf16	ENSDARG00000042233	1	70 kb upstream of the TSS
130	269	0.9	10: 10184010-10184322	+	313	sh2d3ca	ENSDARG00000028099	1	intron 3
131	269	0.918	1: 7957783-7958096	+	314	grin2ab	ENSDARG00000070543	1	intron 1
132	268	0.892	9: 26312020-26312332	+	313	itm2bb	ENSDARG00000041505	1	50 kb upstream of the TSS
133	268	0.908	7: 57322090-57322404	+	315	cdh15	ENSDARG00000068191	1	40 kb upstream of the TSS
134	268	0.892	20: 37757362-37757694	+	333	aig1	ENSDARG00000007171	1	intron 5
135	268	0.907	10: 29985545-29985858	+	314	LOC563188	ENSDARG00000061956	1	intron 1
136	267	0.913	4: 10408239-10408553	-	315	sema3aa	ENSDARG00000019235	1	intron 3
137	267	0.894	3: 62691996-62692309	-	314	LOC100333007	ENSDARG00000076679	1	4 kb upstream of the TSS
138	267	0.917	21: 20162111-20162422	-	312	si:ch211-191j22.6	ENSDARG00000062293	1	intron 6
139	267	0.897	13: 6112610-6112930	+	321	5S ribosomal RNA	ENSDARG00000089209	1	10 kb upstream of the TSS
140	266	0.922	8: 22147160-22147478	-	319	si:dkey-11c8.1	ENSDARG00000038655	1	intron 1
141	266	0.9	8: 18904984-18905303	-	320	obscn	ENSDARG00000043309	1	intron 12
142	265	0.935	8: 8494992-8495503	+	512	si:ch211-169p10.1	ENSDARG00000012449	1	26 kb upstream of the TSS
143	265	0.927	6: 41028613-41028923	+	311	fkbp5	ENSDARG00000028396	1	intron 1
144	265	0.902	21: 26682329-26682656	+	328	zgc:110527	ENSDARG00000001767	1	intron 14
145	265	0.906	20: 21400173-21400505	+	333	nudt14	ENSDARG00000062335	1	intron 3
146	265	0.953	Zv9_NA786: 19180-19752	+	573	CABZ01112436.1	ENSDARG00000091844	1	intron 5
147	264	0.895	7: 36231877-36232183	-	307	PLEKHG4	ENSDARG00000075964	1	0.3 kb in the 3'-downstream
148	263	0.916	14: 15308224-15308520	+	297	fgfrl1a	ENSDARG00000032617	1	intron 3
149	262	0.879	9: 48084521-48084846	-	326	TE in the intergenic region		1
150	262	0.89	16: 45910713-45911032	-	320	LOC798168	ENSDARG00000077103	1	7 kb upstream of the TSS
151	261	0.916	22: 5643489-5643786	+	298	si:ch73-353p21.4	ENSDARG00000079328	1	0.2 kb in the 3'-downstream
152	261	0.905	1: 9177869-9178567	+	699	LOC795311	ENSDARG00000057718	1	4 kb in the 3'-downstream
153	260	0.903	16: 30733051-30733358	-	308	zgc:172265	ENSDARG00000078717	1	intron 28
154	260	0.945	13: 5542033-5542332	+	300	spred2	ENSDARG00000008372	1	5 kb upstream of the TSS
155	259	0.932	14: 33579289-33579583	+	295	inppl1b	ENSDARG00000001442	1	40 kb upstream of the TSS
	188	0.906	14: 33580375-33580590	+	216			2° transposon (0.8 kb downstream)
	77	0.854	14: 33580375-33580590	+	216			3° transposable e element(fragment)
156	258	0.886	3: 45717048-45717353	+	306	gpr146	ENSDARG00000059610	1	8 kb upstream of the TSS
157	257	0.93	10: 23471039-23471338	-	300	cadm2a	ENSDARG00000009930	1	4 kb in the 3'-downstream
				-	326			2° transposon (0.8 kb downstream)
			10: 23469950-23470275
158	256	0.92	13: 32060524-32060820	+	297	syt14a	ENSDARG00000010934	1	6 kb in the 3'-downstream
159	254	0.905	7: 22260806-22261121	-	316	efnb3b	ENSDARG00000042277	1	3 kb in the 3'-downstream
			7: 22259834-22260132	-	299			2° transposon (0.7 kb ustream the 1°)
			7:22260301-22260594	-	294			3° transposable element (0.3 kb upstream the 1°)
160	253	0.889	9: 3736889-3737212	+	324	si:dkey-249g23.1	ENSDARG00000006892	1	15 kb in the 3'-downstream
161	252	0.935	10: 19720525-19720839	+	315	si:ch211-274l13.1	ENSDARG00000044015	1	24 kb upstream of the TSS
162	251	0.917	20: 36452879-36453193	-	315	enah	ENSDARG00000032049	1	intron 11
163	251	0.912	16: 26955402-26955706	+	305	wu:fj67f05	ENSDARG00000076627	1	6 kb upstream of the TSS
164	250	0.907	1: 9413208-9413904	-	697	NPY2R (1 of 3)	ENSDARG00000089943	1	4 kb in the 3'-downstream
			1:9412955-9413086	-	132			2° transposable element (0.1 kb downstream)
165	250	0.929	5: 55104889-55105216	+	328	pmchl	ENSDARG00000076978	1	0.6 kb in the 3'-downstream
166	250	0.9	23: 27486466-27486754	+	289	scn8aa	ENSDARG00000005775	1	5 kb in the 3'-downstream
167	249	0.935	24: 27654436-27654841	+	406	fndc3bb	ENSDARG00000062023	1	2 kb in the 3'-downstream
168	248	0.935	19: 31771662-31771937	+	276	si:ch211-215a10.5	ENSDARG00000070491	1	1.3 kb upstream of the TSS
169	247	0.916	Zv9_scaffold3455: 362420-362875	-	456	kirrel3l	ENSDARG00000019473	1	intron 8
170	247	0.891	12: 17032383-17032684	+	302	TE in the intergenic region		1
171	246	0.92	6: 39415553-39415826	-	274	scn8ab	ENSDARG00000018032	1	9 kb upstream of the TSS
172	246	0.894	17: 26435903-26436187	+	285	zgc:158651	ENSDARG00000061215	1	intron 12
173	246	0.887	15: 25509679-25509993	+	315	dph1	ENSDARG00000057973	1	90 kb upstream of the TSS
174	245	0.925	4: 10896667-10896946	+	280	btbd11a	ENSDARG00000063255	1	intron 8
175	244	0.933	23: 40651109-40651390	+	282	elovl4b	ENSDARG00000027495	1	29 kb upstream of the TSS
176	243	0.952	21: 11815546-11815847	-	302	zgc:158748	ENSDARG00000062986	1	3'UTR
177	243	0.933	13: 5179411-5179719	-	309	meis1	ENSDARG00000012078	1	intron 9
178	242	0.916	25: 13616084-13616373	-	290	CU571064.2	ENSDARG00000081118	1	2.2 kb upstream of the TSS
179	242	0.928	14: 30535139-30535415	-	277	B8A5G1_DANRE	ENSDARG00000037122	1	intron 4
180	238	0.893	21: 33805515-33805811	-	297	zgc:56585	ENSDARG00000026236	1	intron 5
181	237	0.928	5: 46042355-46042618	-	264	tars	ENSDARG00000013250	1	53 kb in the 3'-downstream
182	237	0.899	1: 37111164-37111451	-	288	dclk2	ENSDARG00000034093	1	intron 5
183	236	0.898	17: 15990835-15991130	-	296	A8KB88_DANRE	ENSDARG00000025024	1	16 kb upstream of the TSS
184	234	0.926	17: 19742853-19743134	-	282	NR_030652.1	ENSDARG00000083870	1	11 kb upstream of the TSS
185	231	0.927	3: 29599346-29599627	+	282	grap2a	ENSDARG00000006468	1	intron 1
186	227	0.929	14: 37578812-37579153	-	342	gpm6aa	ENSDARG00000055455	1	intron 5
187	227	0.908	8: 25982391-25982676	+	286	amigo1	ENSDARG00000079620	1	10 kb upstream of the TSS
188	224	0.952	7: 40297535-40297963	-	429	id:ibd2573	ENSDARG00000015793	1	intron 1
189	224	0.952	22: 17085195-17085503	-	309	nfia	ENSDARG00000062420	1	intron 8
190	220	0.937	20: 4797629-4797974	+	346	ak7	ENSDARG00000019001	1	intron 8
191	217	0.895	22: 16025989-16026231	-	243	klf2a	ENSDARG00000042667	1	18 kb upstream of the TSS
192	212	0.945	8: 29045834-29046066	-	233	kcnd3	ENSDARG00000056101	1	intron 1
193	201	0.891	23: 23542997-23543242	-	246	plekhn1	ENSDARG00000087844	1	intron 12
194	200	0.959	4: 15225113-15225330	+	218	atp2b1a	ENSDARG00000012684	1	35 kb upstream of the TSS
195	197	0.933	24: 29120845-29121078	-	234	NP_001025424.1	ENSDARG00000025613	1	intron 1
196	191	0.886	1: 21071389-21071637	-	249	si:ch73-380n15.2	ENSDARG00000087224	1	intron 3
