# Supplementary material for: A Fish-Specific Transposable Element Shapes the Repertoire of p53 Target Genes in Zebrafish
Source: PLoS One. 2012 Oct 31;7(10):e46642. doi: 10.1371/journal.pone.0046642 (PMC3485254; doi:10.1371/journal.pone.0046642)
Supplement: Table S2 — Putative p53 targets luciferase assay tested summary. (XLSX) [file pone.0046642.s010.xlsx]

## Sheet: Table S2 
Zebrafish gene	Human ortholog	Category	Cloned fragment length (bp)	Genomic coordinates (Zv9)	Patsearch predicted decamers in the transposon	Mismatches	Additional REs	Fold	p53 responsiveness
abhd13	ABHD13	3' downstream	1366	chr9:5,356,079-5,357,444	1° and 2° decamers	1	1	3	yes
atl3	ATL3	5' upstream	1787	chr14:31,639,882-31,641,728	2° and 3° (reverse strand)	1	2	2	yes
atp2b1a	ATP2B1	5' upstream	484	chr4:15,224,996-15,225,479	2° and 3° decamers	0	no	1.3	no
bdnf	BDNF	5' upstream	1281	chr7:33,279,841-33,281,121	2° and 3° decamers (forward strand)	3	1	1.1	no
cacna1da	CACNA1D	internal introns	575	chr11:37,638,220-37,638,794	2° and 3° decamers (forward strand)	0	No	1.9	yes
cadm1b	CADM1	internal introns	890	chr15:17,871,053-17,871,942	2° and 3° decamers (forward strand)	0	No	2.1	yes
cdh2	CDH2	3' downstream	590	chr20:17,874,179-17,874,768	2° and 3° decamers	2	No	0.9	no
dacha	DACH2	intron 1	481	chr21:33,570,788-33,571,268	1° and 2° decamers	0	No	1.2	no
drd2b	DRD2	internal introns	592	chr5:59,431,799-59,432,390	2° and 3° decamers	2	2	0.8	no
drd4-rs	DRD4	internal introns	1840	chr4:18,924,391-18,926,230	2° and 3° decamers	3	2	1	no
egr1	EGR1	5' upstream	406	chr14:22,317,726-22,318,131	1° and 2° decamers	2	No	1.2	no
dkeyp-51b7.3	FIBCD1	5' upstream	502	chr8:13,192,842-13,193,343	1° and 2° decamers	3	1	1.9	no
gipc2	GIPC2	intron 1	2313	chr2:9,396,236-9,398,548	1° and 2° for both decamers	0, 1	1	0.8	no
grin2ab	GRIN2A	intron 1	861	chr1:7,957,478-7,958,338	2° and 3° decamers (forward strand)	4	1	53.1	yes
zgc:172265	ITGA8	internal introns	1337	chr16:30,732,156-30,733,492	2° and 3° decamers (forward strand)	4	1	0.4	no
lamb2l	LAMB2	internal introns	1460	chr23:20,556,248-20,557,707	1° and 2° decamers	1	1	1.7	yes
si:ch73-353p21.4	PGBD1	3' downstream	824	chr22:5,643,427-5,644,250	2° and 3° decamers (reverse strand)	0	1	3.4	yes
dkey-269g4.4	ARHGAP32 (RICS)	internal introns	1768	chr21:23,874,058-23,875,825	2° and 3° decamers	0	3	1.6	yes
sema3aa	SEMA3A	internal introns	1050	chr4:10,408,183-10,409,232	1° and 2° decamers	3	1	1.8	yes
sh2d3ca	SH2D3C	internal introns	843	chr10:10,183,785-10,184,627	2° and 3° decamers (forward strand)	1	3	2.2	yes
skia	SKI	3' downstream	501	chr8:17,904,735-17,905,235	1° and 2° decamers	1	No	1	no
slc8a3	SLC8A3	internal introns	524	chr13:36,601,123-36,601,646	1° and 2° decamers	1	No	1	no
spred2	SPRED2	5' upstream	562	chr13:5,542,016-5,542,577	1° and 2° decamers	1	no	2.5	yes
tnfsf10l4	TNFSF10	3' downstream	1065	chr5:24,372,208-24,373,272	2° and 3° decamers	4	1	0.8	no
trim8.1	TRIM8	intron 1	1356	chr13:5,542,039-6,112,914	2° and 3° (reverse strand)	1	2	20.1	yes
si:dkey-211h10.2	TTLL9	5' upstream	633	chr23:12,233,485-12,234,117	1° and 2° decamers	0	1	2.9	yes
LOC564992	WFIKKN2	intron 1	2753	chr3:17,829,892-17,832,644	1° and 2° decamers	1	2	1.6	yes
