# Supplementary material for: A Fish-Specific Transposable Element Shapes the Repertoire of p53 Target Genes in Zebrafish
Source: PLoS One. 2012 Oct 31;7(10):e46642. doi: 10.1371/journal.pone.0046642 (PMC3485254; doi:10.1371/journal.pone.0046642)
Supplement: Table S3 — Expression data obtained by in situ experiments collected in ZfEspresso database for BLAT-list defined zebrafish genes. (XLSX) [file pone.0046642.s011.xlsx]

## Sheet: Table S3
Gene		ZFIN expression pattern																References
		1-cell (zygote)	64-cells (blastula)	50%-epiboly to Bud (gastrula)	1-4 somites to 10-13 somites (segmentation)	14-19 somites (segmentation)	20-25 somites to Prim-5 (segmentation)	Prim-5 (pharyngula)	Prim-15 to Prim-25 (pharyngula)	High-pec to Long-pec (hatching)	Long-pec hatching)	Pec-fin (hatching)	Protruding-mouth (larval)	Day 4 (larval)	Day 5 (larval)	Days 21-29 (juvenile)	Days 90+ (adult)
2	agpat3						epiphysis, optic vesicle, pronephric duct		pronephric duct, retina	liver, retina					central nervous system, gut, liver, retina			Thisse et al, 2004
8	gipc2				neural crest, periderm, segmental plate	neural crest, periderm, somite, trigeminal placode	cranial ganglion, head mesenchyme, heart rudiment, myotome, neural tube, neuron, pharyngeal arch 3-7 skeleton, primitive heart tube, spinal cord		cranial ganglion, epiphysis, head mesenchyme, heart tube, hindbrain, hypophysis, midbrain hindbrain boundary, neuron, pharyngeal arch 3-7 skeleton, retina, retinal ganglion cell layer, spinal cord	cranial ganglion, heart, midbrain, retina, retinal ganglion cell layer, spinal cord, swim bladder bud								Thisse et al, 2004
18	nr2e1				presumptive diencephalon, presumptive telencephalon (1)	diencephalon, midbrain, telencephalon (1)	alar plate midbrain region, diencephalon, optic tectum, optic vesicle, telencephalon (1)		diencephalon, optic tectum, retina, telencephalon, ventricular zone (1); diencephalon, optic tectum, tegmentum (2);	diencephalon, forebrain, hypothalamus, optic tectum, retina, ventricular zone (1);			diencephalon, forebrain, hypothalamus, optic tectum, retina, ventricular zone (1); ciliary marginal zone (2);					1. Thisse et al, 2008
																		2. Bertrandt et al, 2007
				somites diencephalon, neural plate, olfactory placode, optic vesicle, presumptive diencephalon, presumptive telencephalon, telencephalon (3)					ciliary marginal zone, dorsal thalamus, hypothalamus, olfactory placode, optic tectum, peripheral olfactory organ, presumptive neural retina, pretectum, retina, telencephalon, ventral thalamus, ventricular zone (3)									3. Kitambi et al, 2007
21	skia				presumptive diencephalon (1)	diencephalon (1)	lens vesicle, midbrain, pharyngeal arch, telencephalon (1)	lens vesicle, tail bud (2)	lens, midbrain, pharyngeal arch, telencephalon (1)	lens, midbrain, pharyngeal arch, telencephalon (1)								1. Thisse et al, 2004 2. Kudoh et al, 2001
34	egr1				hindbrain neural keel, mesoderm (4)	mesoderm, rhombomere 3, rhombomere 5 (4)	mesoderm, rhombomere 3, rhombomere 5 (4)	mesoderm, rhombomere 3, rhombomere 5 (4)	forebrain, midbrain (4)	forebrain (4)			forebrain, hindbrain, midbrain (4)		forebrain, hindbrain, midbrain, retina (4)		regenerating fin (1)	1. Huang et al, 2008
										heart, whole organism (2)								2. Jia et al, 2007
								whole organism (3)										3. Hu et al, 2006 4. Rauch et al, 2003
39	fbxl3	whole organism																Thisse et al, 2004
40	dacha							otic vesicle (3)	muscle precursor cell (1)		otic vesicle (2)							1. Hollway et al, 2007 2. Omata et al, 2007
																		3. Bricaud et al, 2006
								immature anterior macula, otic vesicle, semicircular canal (4)										4. Blasiole et al, 2005
55	cx43			margin, neural keel (4)	neural plate, neural rod (4)	brain (4)	central nervous system (4)		eye, lens, notochord, pancreatic bud, retina (4)		brain, eye, lens, notochord, optic tectum, pancreas, retina (4)		mouth brain, central nervous system, eye, floor plate spinal cord region, lens, notochord, spinal cord (4)		brain, central nervous system, eye, floor plate spinal cord region, hindbrain, lens, pancreas, retina, spinal cord (4)		joint, mesenchyme, regenerating fin, whole organism (2); heart, kidney, liver, muscle, retina, spinal cord (3)	1. Jiang et al, 2010
																		2. Hoptak-Solga et al, 2008
																		3. Zoidl et al, 2008
								cerebellum, eye, heart tube, hindbrain, intermediate cell mass of mesoderm, lens epithelium, midbrain hindbrain boundary, pronephric duct, rhombomere, vasculature (1)										4. Rauch et al, 2003
57	zgc:55406														gut, intestinal bulb			Thisse et al, 2004
62	tnfsf10l4	Whole organism																Thisse et al, 2004
82	map3k7	whole organism																Thisse et al, 2004
87	cdh2				neural plate (3)	hindbrain (2); tail bud (4)		brain, central nervous system (3)					whole organism (1)				retinal neural layer (6)	1. Li et al, 2010
																		2. Qiu et al, 2009
																		3. Dee et al, 2008
																		4. Harrington et al, 2007
																		5. Bagatto et al, 2006
				anterior neural keel, anterior neural rod, anterior neural tube, axial mesoderm, forerunner cell group, paraxial mesoderm, presumptive neural plate, segmental plate, somite (4)				atrial myocardium, bulbus arteriosus, cerebellum, diencephalon, eye, heart, heart tube, hindbrain, immature eye, optic tectum, primitive heart tube, ventricular myocardium (5)										6. Reymond et al, 2006
91	kif23			proliferative region														Thisse et al, 2001
92	mef2d					adaxial cell, somite (2)					integument, pharyngeal arch (1)							1. Hammond et al, 2009
								cerebellum, diencephalon, hindbrain, integument, midbrain, olfactory bulb, pharyngeal arch, primitive olfactory epithelium, telencephalon (1)										2. Hinits et al, 2009
				adaxial cell, fast muscle cell, fast muscle myoblast, slow muscle cell (3)														3. Hinits et al, 2007
97	guca1a																retina	Himanishi et al, 2002
101	ahcyl1				polster	hatching gland, otic placode, pronephric duct	diencephalon, epiphysis, hatching gland, olfactory placode, otic vesicle, pronephric duct		diencephalon, epiphysis, hindbrain, lens, midbrain, otic vesicle, peripheral olfactory organ, primary neuron, pronephric duct, tegmentum	cranial ganglion, diencephalon, epiphysis, hindbrain, otic vesicle, pectoral fin musculature, peripheral olfactory organ, primary neuron, pronephric duct, retina, tegmentum, telencephalon								Thisse et al, 2001
115	zgc:112426	whole organism																Thisse et al, 2004
119	slit3				notochord (2)	floor plate, notochord (2)	floor plate, median fin fold, notochord, pectoral fin bud, pharyngeal arch (2)		floor plate, median fin fold, notochord, pectoral fin, pharyngeal arch, spinal cord (2)	floor plate, median fin fold, notochord, pectoral fin, pharyngeal arch, spinal cord (2)	central nervous system (1)							1. Chalasani et al, 2007
																		2. Thisse et al, 2005
121	bdnf				hindbrain neural plate (3)		cranial ganglion, neural tube, neuron, olfactory placode, spinal cord, telencephalon (3)	forebrain, hindbrain (2)	brain, diencephalon, forebrain, hindbrain, midbrain, rhombomere, tegmentum, telencephalon (2); cranial ganglion, lateral line system, neuron, peripheral olfactory organ, spinal cord, telencephalon (3)	cranial ganglion, lateral line system, neuromast, peripheral olfactory organ, retina, retinal ganglion cell layer, telencephalon (3)	brain, diencephalon, forebrain, hindbrain, inner ear, midbrain, otic vesicle, rhombomere, tegmentum, telencephalon (2)				brain, inner ear, midbrain (2)		eye (1)	1. Germanà et al, 2010
																		2. Rauch et al, 2003
																		3. Thisse et al, 2004 Fast
123	tnfrsfa			germ ring, notochord, otic placode, otic vesicle, posterior lateral line primordium							anterior lateral line neuromast, diencephalon, hindbrain, lens, otic vesicle, posterior lateral line neuromast, retinal neural layer							Eimon et al, 2006
125	spon2a							floor plate, hypochord (1)	hypochord, notochord (2)									1. Hawkins et al, 2008
																		2. Norton et al, 2005
126	drd2b				brain, central nervous system, diencephalic nucleus, hindbrain nucleus, notochord, retinal ganglion cell layer, rhombomere 1, rhombomere 2, rhombomere 4, rhombomere 5, spinal cord, tegmentum, telencephalic nucleus													Boehmler et al, 2004
136	sema3aa					head (3)			caudal tuberculum, hindbrain, optic tectum, pretectum, retinal inner nuclear layer, telencephalon, ventral mesenchyme (1)								regenerating fin (2)	1. Callander et al, 2007
																		2. Bayliss et al, 2006
																		3. Yu et al, 2005
143	fkbp5												regenerating fin, whole organism					Mathew et al, 2007
148	fgfrl1a				axis, mesoderm (3)	forebrain, immature eye, midbrain hindbrain boundary, notochord, otic placode, somite (3)	forebrain, midbrain hindbrain boundary, optic vesicle, otic vesicle, pharyngeal arch, somite (3)	lens vesicle, telencephalon (1)	diencephalon, liver, midbrain hindbrain boundary, otic vesicle, pectoral fin, pharyngeal arch, telencephalon (3)	diencephalon, liver, midbrain hindbrain boundary, otic vesicle, pectoral fin, pharyngeal arch, telencephalon (3)								1. Bushell et al, 2008
										otic vesicle, palatoquadrate arch, pharyngeal pouch, ventral hyoid arch (2)								2. Hall et al, 2006
					somites to Day 4 diencephalon, forebrain, heart, intestinal bulb, lens epithelium, liver, midbrain hindbrain boundary, otic vesicle, pectoral fin, pharyngeal pouch, proctodeum, somite, somite border, telencephalon, ventral hyoid arch, ventral telencephalon (2)													3.Thisse et al, 2005
162	enah					neuron, olfactory placode, trigeminal placode	cranial ganglion, neuron, olfactory placode		cranial ganglion, neuron	cranial ganglion, neuron, olfactory bulb, retinal ganglion cell layer								Thisse et al, 2004
166	scn8aa							central nervous system, peripheral nervous system, posterior lateral line ganglion, Rohon-Beard neuron, trigeminal ganglion (1)									brain, eye, spinal cord (3)	1. Low et al, 2010
																		2. Wu et al, 2008
						anterior lateral line ganglion, rhombomere, Rohon-Beard neuron, spinal cord interneuron, trigeminal ganglion, trigeminal placode (2)		anterior lateral line ganglion, cerebellum, dorsal root ganglion, hindbrain, motor neuron, optic tectum, posterior lateral line ganglion, retina, rhombomere, Rohon-Beard neuron, spinal cord interneuron, telencephalon, trigeminal ganglion (2)					optic tectum, retinal ganglion cell layer, retinal inner nuclear layer, spinal cord (2)					3. Novak et al, 2006
177	meis1				hindbrain neural plate, neural plate, optic primordium, optic vesicle, segmental plate (3)	hindbrain, immature eye, midbrain, neural rod (3)	cerebellum, immature eye, midbrain, neural tube, optic vesicle, spinal cord (3)	hindbrain, olfactory placode, spinal cord (1)	cerebellum, otic vesicle, pharyngeal arch, spinal cord (3)	Long-pec cerebellum, olfactory bulb, otic vesicle, pectoral fin, pharyngeal arch, spinal cord (3)	medulla oblongata, midbrain, olfactory epithelium, optic tectum (1)							1. Santos et al, 2010
					High-pec optic cup, optic primordium, optic vesicle, presumptive neural retina, retina, retinal ganglion cell (2)													2. Bessa et al, 2008
						amacrine cell, optic vesicle, presumptive neural retina, retina, retinal ganglion cell layer, retinal inner nuclear layer (2)												3. Thisse et al, 2005
180	zgc:56585			YSL		segmental plate, YSL												Thisse et al, 2004
186	gpm6aa					forebrain, hindbrain, immature eye, neural tube		central nervous system, hindbrain, immature eye, spinal cord, telencephalon								retinal ganglion cell layer, retinal inner nuclear layer, diencephalon, optic tectum, periventricular grey zone, spinal cord		Schweitzer et al, 2006
191	klf2a		whole organism															Yergeau et al, 2005
192	kcnd3								central nervous system, neuron (2)	neuron, olfactory bulb, optic tectum, retina, retinal ganglion cell layer (2)				anterior macula (1)				1. McDermott et al, 2007
																		2. Thisse et al, 2004
