# Supplementary material for: A Fish-Specific Transposable Element Shapes the Repertoire of p53 Target Genes in Zebrafish
Source: PLoS One. 2012 Oct 31;7(10):e46642. doi: 10.1371/journal.pone.0046642 (PMC3485254; doi:10.1371/journal.pone.0046642)
Supplement: Table S4 — Expression data obtained by in situ experiments collected in e-mouse atlas gene expression (EMAG, http://www.emouseatlas.org/emage/home.php ) for those genes whose zebrafish orthologs are found in Zf-Espresso. (XLSX) [file pone.0046642.s012.xlsx]

## Sheet: Table S4
Zebrafish gene		Mouse ortholog	EMAGE 5.5dpc	EMAGE 7dpc	EMAGE 6.5dpc	EMAGE 9.5dpc	EMAGE 10dpc	EMAGE 12.5dpc	EMAGE 14.5dpc	Concondarce with ZfEspresso data
2	agpat3	Agpat3				extraembryonic region	heart			0
						future spinal cord
						embryo
8	gipc2	Gipc2
18	nr2e1	Nr2e1					diencephalon		retina	1
							future midbrain		lateral wall ventricular layer
							telencephalon		olfactory epithelium
							diencephalon
21	skia	Ski
34	egr1	Egr1							mesenchyme	1
39	fbxl3	Fbxl3
40	dacha	Dach2				future rhombencephalon	head mesenchyme		tegmentum	1
						head mesenchyme	dorsal root ganglion		cerebellum non-intraventricular portion marginal layer
						future forebrain	hindbrain		diencephalon lateral wall mantle layer
55	cx43	Gja1	epiblast	embryonic ectoderm		diencephalon				1
			extraembryonic visceral endoderm	embryonic mesoderm		future brain notochord
				extraembryonic endoderm		gut unsegmented mesenchyme
						embryo
						limb
57	zgc:55406	Ovgp1
62	tnfsf10l4	Tnfsf10
82	map3k7	Map3k7
87	cdh2	Cdh2				trunk somite	hindlimb apical ectodermal ridge	lens vesicle	optic cup	1
						hindlimb ridge mesenchyme	forelimb apical ectodermal ridge		lens pit
						forelimb bud ectoderm	hindlimb bud mesenchyme
91	kif23	Kif23							thymus primordium	0
									submandibular gland primordium
									cerebellum non-intraventricular portion ventricular layer
92	mef2d	Mef2d					trunk somite			1
97	guca1a	Guca1a
101	ahcyl1	Ahcyl1
115	zgc:112426	Frg1
119	slit3	Slit3					hindlimb bud mesenchyme			1
							2nd branchial groove
							forelimb bud mesenchyme
121	bdnf	Bdnf
123	tnfrsfa	Tnfsf10a
125	spon2a	Spon2
126	drd2b	Drd2
136	sema3aa	Sema3a				forelimb bud				0
						trunk somite
143	fkbp5	Fkbp5							thymus primordium	0
148	fgfrl1a	Fgfrl1
162	enah	Enah					midbrain			0
							neural crest derived head mesenchyme
							dorsal root ganglion
166	scn8aa	Scn8a							thoracic ganglion	1
									brain
									cervical ganglion
177	meis1	Meis1		embryonic mesoderm			lens vesicle		cerebellum non-intraventricular portion marginal layer	1
				embryo			hindbrain		midgut
							eye lens pit		medulla oblongata basal plate mantle layer
							optic cup
							future spinal cord
180	zgc:56585	Hpgd
186	gpm6aa	Gpm6a							spinal cord	1
									nasal septum mesenchyme
									pericardial cavity
191	klf2a	Klf2				outflow tract endocardial tube			maxilla	0
						cardiovascular system			otic capsule
									orbito-sphenoid
192	kcnd3	Kcnd3
