# Supplementary material for: A Fish-Specific Transposable Element Shapes the Repertoire of p53 Target Genes in Zebrafish
Source: PLoS One. 2012 Oct 31;7(10):e46642. doi: 10.1371/journal.pone.0046642 (PMC3485254; doi:10.1371/journal.pone.0046642)
Supplement: Table S5 — Human orthologs of zebrafish genes carrying the EnSpm-N6_DR transposable element. (XLSX) [file pone.0046642.s013.xlsx]

## Sheet: Table S5
	Gene	Human orthologs	Ensembl	p53 REs (p53FamTag)	Array (p53FamTag)	References
1	mirlet7d-2	possible orthologs: MIRLET7C and MIRLET7A1		no	NA	Wang S, Genes Immun. 2011
2	agpat3	AGPAT3	ENSG00000160216	2 p53 RE (intron1)	upregulated by p53	Schmidt JA, Biochem Biophys Res Commun. 2010
5	5S_rRNA	no
4	si:dkey-175g6.2	no
5	atl3	ATL3	ENSG00000184743	4 p53 REs (intron3)	not statistically significant	Rismanchi N, Hum Mol Genet. 2008
6	abhd13	ABHD13	ENSG00000139826	3 p53 REs (intron)	not statistically significant	Hosgood HD 3rd, Occup Environ Med. 2009
7	LOC557494	SLC4A8	ENSG00000050438	2 p53 REs (intron)	NA	Lee HJ, Brain Res. 2010
8	gipc2	GIPC2	ENSG00000137960	2 p53 REs (intron)	NA	Kirikoshi H, Int J Oncol. 2002
9	zgc:158791 (hypothetical protein LOC791170)	NOL4	ENSG00000101746	1 p53 RE (intron)	NA	Wang SS, Cancer Res. 2008
10	BX842240.1	GPR116	ENSG00000069122	3 p53 REs (intron)	NA	Talmud PJ, , Am J Hum Genet, 2009
11	ptprub	no
12	cadm1b	CADM1	ENSG00000182985	5 p53 REs (intron)	upregulated by p53	Zhang W, Oncol Rep. 2011
13	tox	TOX	ENSG00000198846	no	NA	Yun S, Immunol Lett. 2010
14	TE in the intergenic region
15	ptgir	PTGIR	ENSG00000160013	5 p53 REs (intron, promoter)	not statistically significant	Ibrahim S, Arterioscler Thromb Vasc Biol. 2010
16	msi2a	MSI2	ENSG00000153944	no	NA	Griner LN, Cancer Biol Ther. 2010
17	elfn2	ELFN2	ENSG00000166897	1 p53 RE (promoter)	NA	Hendrickx A, Chem Biol, 2009
18	nr2e1	NR2E1	ENSG00000112333	8 p53 REs (intron, promoter)	not statistically significant	Liu HK, Genes Dev. 2010
19	grin2aa	GRIN2A	ENSG00000183454	1 p53 RE (intron)	NA	Endele S, Nat Genet. 2010
20	si:dkey-211h10.2	TTLL9	ENSG00000131044	4 p53 REs (intron, promoter)	NA	Kubo T, Curr Biol. 2010
21	skia	SKI	ENSG00000157933	4 p53 REs (intron, promoter)	NA	Teichler S, Blood, 2011
22	LOC560358	SLC2A11	ENSG00000133460	7 p53 REs (intron)	NA	Augustin R. IUBMB Life. 2010
23	PLEKHH3	MYO15B	ENSG00000188126	6 p53 REs (intron, promoter)	NA	Boger ET, J Muscle Res Cell Motil. 2001
24	si:dkey-22o22.2	FAT4	ENSG00000196159	1 p53 RE (intron)	NA	Ishiuchi T, J Cell Biol. 2009
25	wdr76	WDR76	ENSG00000178252	4 p53 REs (intron, promoter)	downregulated by p53	Bailey SD, Diabetes Care, 2010
26	dkey-269g4.4	ARHGAP32 (RICS)	ENSG00000134909	3 p53 REs (intron, promoter)	not statistically significant	Okabe T, J Biol Chem. 2003
27	slc8a3	SLC8A3	ENSG00000100678	5 p53 REs (intron, promoter)	NA	Hilge M, Proc Natl Acad Sci U S A. 2009
28	IQ motif and Sec7 domain 1	IQSEC1	ENSG00000144711	5 p53 REs (intron, promoter)	not statistically significant	Sabe H, Traffic. 2009
29	dkeyp-51b7.3	FIBCD1	ENSG00000130720	6 p53 REs (intron)	NA	Thomsen T, Mol Immunol. 2011
30	znf703	ZNF703	ENSG00000183779	no	NA	Nakamura M, BMC Dev Biol. 2008
31	camsap1a	CAMSAP1	ENSG00000130559	4 p53 REs (intron)	NA	Yamamoto M, J Neurosci Res. 2009
32	rnf32	RNF32	ENSG00000105982	4 p53 REs (intron, promoter)	not statistically significant	van Baren MJ, Biochem Biophys Res Commun. 2002
33	si:ch73-38f1.1	EBF1	ENSG00000164330	1 p53 RE (intron)	NA	Jin K, J Neurosci. 2010
34	egr1	EGR1	ENSG00000120738	2 p53 REs (intron, promoter)	downregulated by p53	Boone DN, Proc Natl Acad Sci U S A. 2011
35	LOC564992	WFIKKN2	ENSG00000173714	no	NA	Szláma G, FEBS J. 2010
36	zgc:111974	BLOC1S2	ENSG00000196072	1 p53 RE (intron)	upregulated by p53	Gdynia G, Apoptosis. 2008
37	dynll2a	DYNLL2	ENSG00000121083	1 p53 RE (promoter)	not statistically significant	Lu J, Biochem Biophys Res Commun. 2005
38	coro2ba	CORO2B	ENSG00000103647	1 p53 RE (intron)	NA	Xavier CP,Subcell Biochem. 2008
39	fbxl3	FBXL3	ENSG00000005812	no	NA	Maywood ES, J Neurosci. 2011
40	dacha	DACH2	ENSG00000126733	3 p53 REs (intron)	NA	Popov VM, Trends Endocrinol Metab. 2010
41	si:ch211-191j22.5	KCNK13	ENSG00000152315	6 p53 REs (intron, 5'UTR)	NA	Ishii H, Eur J Neurosci. 2010
42	si:ch73-253j10.1	GRM7	ENSG00000196277	4 p53 REs (intron, promoter)	NA	Saus E, J Psychiatr Res. 2010
43	lamb2l	LAMB2	ENSG00000172037	3 p53 REs (intron)	downregulated by p53	Matejas V, Hum Mutat. 2010
44	si:ch211-126h20.1	GALNT9	ENSG00000182870	6 p53 REs (intron, promoter)	NA	Casas K, Am J Med Genet A. 2004
45	cacnb3b	CACNB3	ENSG00000167535	2 p53 REs (intron)	not statistically significant	Bros M, Gene. 2011
46	arid1ab	ARID1A	ENSG00000117713	no	NA	Jones S, Science. 2010
47	nova2	NOVA2	ENSG00000104967	5 p53 REs (intron, promoter)	NA	Yano M, Neuron. 2010
48	CABZ01093082.1	ZBED1	ENSG00000214717	no	NA	Vinayagam A, Sci Signal, 2011
49	samd11	SAMD11	ENSG00000187634	2 p53 REs (intron, promoter)	upregulated by p53R175H	Gregory SG, Nature, 2006
50	aga	AGA	ENSG00000038002	1 p53 RE (intron)	downregulated by p53	Lyly A, BMC Cell Biol. 2007
51	PHKA2	PHKA2	ENSG00000044446	3 p53 REs (intron)	not statistically significant	Lau CK, Mol Genet Metab, 2011
52	si:dkey-121a11.3	KIAA1614	ENSG00000135835	4 p53 REs (intron, promoter)	NA	Kimura K, Genome Res, 2006
53	LOC100332784	no
54	recql	RECQL	ENSG00000004700	1 p53 RE (intron)	upregulated by p53R175H	Mendoza-Maldonado R, Mol Cancer, 2011
55	cx43	GJA1	ENSG00000152661	2 p53 REs (promoter)	upregulated by p53	Kerr NM, J Clin Neurosci. 2011
56	ppm1ab	PPM1A	ENSG00000100614	3 p53 REs (intron, promoter)	upregulated by p53	Zhang B, Histochem Cell Biol. 2009
57	zgc:55406	OVGP1	ENSG00000085465	3 p53 REs (intron, promoter)	downregulated by p53	Maines-Bandiera S, Int J Gynecol Cancer. 2010
58	si:ch211-106h4.6	PLXDC2	ENSG00000120594	2 p53 REs (intron)	NA	Miller-Delaney SF, PLoS One. 2011
59	mxe	MX1	ENSG00000157601	3 p53 REs (intron)	NA	Ewald SJ, Immunogenetics. 2011
60	olfml2a	OLFML2A	ENSG00000185585	6 p53 REs (intron)	NA	Vanderwerf SM, Blood, 2009
61	lrsam1	LRSAM1	ENSG00000148356	4 p53 REs (intron)	not statistically significant	Guernsey DL, PLoS Genet. 2010
62	tnfsf10l4	TNFSF10	ENSG00000121858	5 p53 REs (intron)	Negatively filtered	Liu F, PLoS One. 2011
63	PARM1	PARM1	ENSG00000169116	no	NA	Fladeby C, Int J Cancer, 2008
64	si:ch73-272g3.1	DFNB31	ENSG00000095397	3 p53 REs (intron)	NA	van Wijk E, Hum Mol Genet. 2006
65	TANK (1 of 2); tank	TANK	ENSG00000136560	4 p53 REs	downregulated by p53	Zhang W, Mol Biol Cell. 2010
66	zeb2a	ZEB2	ENSG00000169554	5 p53 REs (intron)	downregulated by p53	Katoh M.Curr Pharm Biotechnol. 2010
67	ccdc6b	CCDC6	ENSG00000108091	2 p53 REs (intron)	upregulated by p53	Leone V, Oncogene. 2010
68	CR376787.1	ABR	ENSG00000159842	8 p53 REs (intron)	not statistically significant	Vaughan EM, Curr Biol. 2011
69	emid1	EMID1	ENSG00000186998	10 p53 REs (intron)	NA	Bailey SD, Diabetes Care, 2010
70	ZNF648	ZNF648	ENSG00000179930	3 p53 REs (promoter)	NA	Olsen JV, Cell, 2006
71	si:ch73-38p6.1	ZSWIM5	ENSG00000162415	2 p53 REs (promoter)	NA	Tucker ES, J Neurosci. 2008
72	A2RUZ9_DANRE	c9orf102	ENSG00000182150	2 p53 REs (intron)	NA	Lamesch P, Genomics, 2007
73	zgc:162941	LYG1	ENSG00000144214	3 p53 REs (intron, promoter)	NA	de las Marinas MD, J Investig Allergol Clin Immunol. 1993
74	ptprga	PTPRG	ENSG00000144724	no	NA	Della Peruta M, Cancer Res. 2010
75	mef2cb	MEF2C	ENSG00000081189	3 p53 REs (intron, promoter)	not statistically significant	Nagel S, Leuk Lymphoma. 2011
76	svopa	SVOP	ENSG00000166111	4 p53 REs (intron)	NA	Cho EY, Gene. 2009
77	LOC561110	TBC1D2	ENSG00000095383	5 p53 REs (intron)	NA	Cavanillas ML, Genes Immun. 2010
78	cacna1da	CACNA1D	ENSG00000157388	2 p53 REs (intron)	not statistically significant	Baig SM, Nat Neurosci. 2011
79	ibd2573	CREB3L1	ENSG00000157613	6 p53 REs (intron)	NA	Fox RM, J Cell Biol. 2010
80	mlpha	MLPH	ENSG00000115648	5 p53 REs (intron)	NA	Lewis TL Jr, Nat Neurosci. 2009
81	dpf2	DPF2	ENSG00000133884	5 p53 REs (intron, promoter)	downregulated by p53	Matsuyama R, J Biol Chem. 2010
82	map3k7	MAP3K7	ENSG00000135341	2 p53 REs (intron)	not statistically significant	Katoh M., Curr Pharm Biotechnol. 2010
83	sox6	SOX6	ENSG00000110693	4 p53 REs (intron)	not statistically significant	Snyder M, FEBS Lett. 2011
84	si:ch211-191j22.8	no
85	CABZ01113414.1	no
86	gfra1b	GFRA1	ENSG00000151892	4 p53 REs (intron, promoter)	NA	Godmann M, PLoS One. 2010
87	cdh2	CDH2	ENSG00000170558	2 p53 REs (intron, promoter)	upregulated by p53R175H	Malinverno M, J Neurosci. 2010
88	ANKRD13B	ANKRD13B	ENSG00000198720	2 p53 REs (intron)	NA	Kimura K, Genome Res, 2006
89	apba2	APBA2	ENSG00000034053	5 p53 REs (intron, promoter)	not statistically significant	Swistowski A, J Neurosci. 2009
90	zgc:175192	BCAR1	ENSG00000050820	8 p53 REs (intron, promoter)	not statistically significant	Cabodi S, Nat Rev Cancer. 2010
91	kif23	KIF23	ENSG00000137807	2 p53 REs (intron)	not statistically significant	Douglas ME, Curr Biol. 2010
92	mef2d	MEF2D	ENSG00000116604	5 p53 REs (intron)	NA	Chu Y, Neurobiol Dis. 2011
93	ppil2	PPIL2	ENSG00000100023	4 p53 REs (intron)	NA	Espeseth AS, Mol Cell Neurosci. 2006
94	si:ch73-63e15.2	SBNO2	ENSG00000064932	2 p53 REs (intron, promoter)	upregulated by p53R175H	Takano A, Dev Dyn. 2010
95	kcnb2	KCNB2	ENSG00000182674	3 p53 REs (intron, promoter)	NA	Malin SA, J Neurosci. 2002
96	si:dkey-46k9.10	MCF2L	ENSG00000126217	4 p53 REs (intron)	not statistically significant	Zhang D, BMC Med Genet. 2010
97	guca1a	GUCA1A	ENSG00000048545	6 p53 REs (intron, promoter)	not statistically significant	Kitiratschky VB, Hum Mutat. 2009
98	epha7	EPHA7	ENSG00000135333	1 p53 RE (intron)	upregulated by p53	Abdul-Aziz NM, Int J Dev Biol. 2009
99	snapc5	SNAPC5	ENSG00000174446	1 p53 RE (promoter)	not statistically significant	Ma B, J Biol Chem. 2001
100	LOC567794	WBSCR17 (GALNTL3)	ENSG00000185274	no	NA	Rose JE, Mol Med, 2010
101	ahcyl1	AHCYL1	ENSG00000168710	3 p53 REs	not statistically significant	Cooper BJ, J Biol Chem. 2006
102	efna2	EFNA2	ENSG00000099617	1 p53 RE (promoter)	NA	Walsh R, J Biol Chem. 2010
103	nr4a3	NR4A3	ENSG00000119508	3 p53 REs (intron, 5'UTR)	not statistically significant	Novak G, Genes Brain Behav. 2010
104	f3a	F3	ENSG00000117525	2 p53 REs (intron)	not statistically significant	Pawlinski R, Blood. 2010
105	si:ch211-263m18.3	no
106	ftr49	TRIM65	ENSG00000141569	4 p53 REs (intron, promoter)	not statistically significant	van Wijk SJ, Mol Syst Biol. 2009
107	sc:d0348	LINGO2	ENSG00000174482	2 p53 REs (intron)	NA	Wu YW, Hum Genet. 2011
108	ABCB11	ABCB11	ENSG00000073734	1 p53 RE (intron)	NA	Stieger B, Curr Drug Targets. 2010
109	emilin2a	EMILIN2	ENSG00000132205	2 p53 REs (intron)	downregulated by p53	Mongiat M, Mol Cell Biol. 2007
110	si:ch211-148j1.1	TNS1	ENSG00000079308	3 p53 REs (intron, promoter)	NA	Arimura Y, Sci Signal. 2010
111	BX005073.1	no
112	slco2a1	SLCO2A1	ENSG00000174640	8 p53 REs (intron, promoter)	NA	Mandery K, J Pharmacol Exp Ther. 2010
113	si:ch211-142p3.1	ARHGEF12	ENSG00000196914	no	NA	Robbins CM, Genome Res. 2011
114	hipk2	HIPK2	ENSG00000064393	3 p53 REs (intron)	not statistically significant	Crone J, Cancer Res. 2011
115	zgc:112426	FRG1	ENSG00000109536	4 p53 REs (intron)	NA	Hanel ML, Differentiation. 2010
116	drd4-rs	DRD4	ENSG00000069696	no	NA	Stice E, Curr Top Behav Neurosci. 2011
117	slc2a15a	SLC2A9	ENSG00000109667	6 p53 REs (intron)	NA	Stiburkova B, Mol Genet Metab. 2011
118	scrt1b	SCRT2	ENSG00000215397	no	NA	Nakakura EK, Proc Natl Acad Sci U S A, 2001
119	slit3	SLIT3	ENSG00000184347	no	NA	Zhang B, Blood. 2009
120	si:ch73-77n15.2	no
121	bdnf	BDNF	ENSG00000176697	6 p53 REs (intron)	NA	Pearson-Fuhrhop KM, PM R. 2010
122	VAV2	VAV2	ENSG00000160293	5 p53 REs (intron)	not statistically significant	Moon MS, Mol Cell Neurosci, 2010
123	tnfrsfa	TNFSF10A	ENSG00000121858	2 p53 REs (intron)	NA	Liu S, Pigment Cell Melanoma Res. 2008
124	mrpl3	MRPL3	ENSG00000114686	2 p53 REs (intron)	upregulated by p53R175H	Lee HC, Mol Cell. 2010
125	spon2a	SPON2	ENSG00000159674	no	NA	Liao CH, Endocr Relat Cancer. 2010
126	drd2b	DRD2	ENSG00000149295	2 p53 REs (promoter)	upregulated by p53	Kramer PF, J Neurosci. 2011
127	dbx1b	DBX1	ENSG00000109851	no	NA	Griveau A, PLoS Biol. 2010
128	BX510919.1	no
129	fgf16	FGF16	ENSG00000196468	no	NA	Lu SY, DNA Cell Biol. 2010
130	sh2d3ca	SH2D3C	ENSG00000095370	8 p53 REs (intron, promoter)	NA	Al-Shami A, J Immunol. 2010
131	grin2ab	GRIN2A	ENSG00000183454	1 p53 REs (intron)	NA	Endele S, Nat Genet. 2010
132	itm2bb	ITM2B	ENSG00000136156	4 p53 REs (intron, promoter)	not statistically significant	Peng S, Biochem Biophys Res Commun. 2010
133	cdh15	CDH15	ENSG00000129910	5 p53 REs (intron, promoter)	NA	Bhalla K, Am J Hum Genet. 2008
134	aig1	AIG1	ENSG00000146416	1 p53 RE (intron)	not statistically significant	Seo J, Mol Cells. 2001
135	LOC563188	SYTL2	ENSG00000137501	4 p53 REs (intron, promoter)	not statistically significant	Tondera D, EMBO J. 2009
136	sema3aa	SEMA3A	ENSG00000075213	6 p53 REs (intron, promoter)	not statistically significant	Minor KH, Brain. 2010
137	LOC100333007	RAI1	ENSG00000108557	4 p53 REs (intron, promoter)	downregulated by p53	Carmona-Mora P, BMC Mol Biol. 2010
138	si:ch211-191j22.6	QPCTL	ENSG00000011478	4 p53 REs (intron, promoter)	NA	Speliotes EK, Nat Genet, 2010
139	5S ribosomal RNA	no
140	si:dkey-11c8.1	AJAP1	ENSG00000196581	5 p53 REs (intron)	Negatively filtered	Ernst A, Clin Cancer Res. 2009
141	obscn	PALLD	ENSG00000129116	3 p53 REs (intron)	not statistically significant	Hoke M, Eur J Clin Invest. 2010
142	si:ch211-169p10.1	CCDC120	ENSG00000147144	3 p53 REs (intron)	not statistically significant	Xin X, Genome Res, 2009
143	fkbp5	FKBP5	ENSG00000096060	3 p53 REs (intron)	not statistically significant	Zou YF, Neurosci Lett. 2010
144	zgc:110527	SLC29A2	ENSG00000174669	3 p53 REs (intron, promoter)	not statistically significant	Chen CF, Hepatology. 2010
145	nudt14	NUDT14	ENSG00000183828	1 p53 RE (promoter)	NA	Heyen CA, Biochem Biophys Res Commun. 2009
146	CABZ01112436.1	ADAMTS13	ENSG00000160323	6 p53 REs (intron)	not statistically significant	Plaimauer B, J Thromb Haemost. 2011
147	PLEKHG4	PLEKHG4	ENSG00000196155	5 p53 RE (intron, promoter)	NA	Yuan Y, Neurosci Lett. 2010
148	fgfrl1a	FGFRL1	ENSG00000127418	8 p53 REs (intron, 5'UTR)	upregulated by p53	Trueb B.Cell Mol Life Sci. 2010
149	TE in the intergenic region
150	LOC798168	SEMA4A	ENSG00000196189	4 p53 REs (intron, promoter)	NA	Nkyimbeng-Takwi E, Immunol Res. 2011
151	si:ch73-353p21.4	PGBD1	ENSG00000137338	2 p53 REs (intron)	downregulated by p53	Belbin O, Hum Genet. 2010
152	LOC795311	NPY2R	ENSG00000185149	no	NA	Takiguchi E, Metabolism. 2010
153	zgc:172265	ITGA8	ENSG00000077943	1 p53 RE (intron)	NA	Zeltner R, Nephron Clin Pract. 2008
154	spred2	SPRED2	ENSG00000198369	5 p53 REs (intron, promoter)	not statistically significant	Ullrich M, J Biol Chem. 2011
155	inppl1b	INPPL1	ENSG00000165458	no	NA	He K, J Genet Genomics. 2010
156	gpr146	GPR146	ENSG00000164849	no	NA	Gloriam DE, Biochim Biophys Acta. 2005
157	cadm2a	CADM2	ENSG00000175161	no	NA	Cody NA, Mol Carcinog. 2009
158	syt14a	SYT14	ENSG00000143469	no	NA	Quintero-Rivera F, Am J Med Genet A. 2007
159	efnb3b	EFNB3	ENSG00000108947	no	NA	Omoto S, Neurosci Res. 2011
160	si:dkey-249g23.1	MYO9A	ENSG00000066933	3 p53 REs (intron)	not statistically significant	Abouhamed M, Mol Biol Cell. 2009
161	si:ch211-274l13.1	GFRA2	ENSG00000168546	3 p53 REs (intron)	NA	Souza RP, Psychopharmacology (Berl). 2010
162	enah	ENAH	ENSG00000154380	4 p53 REs (intron, promoter)	upregulated by p53	Franco DL, Mol Cell Neurosci. 2010
163	wu:fj67f05	c19orf61	ENSG00000105771	6 p53 REs (intron, promoter)	not statistically significant	Park CH, J Surg Oncol. 2010
164	NPY2R (1 of 3)	NPY2R	ENSG00000185149	no	NA	Friedlander Y, Ann Hum Genet. 2010
165	pmchl	no (teleost specific)				Zhang C, Proc Natl Acad Sci U S A. 2010
166	scn8aa	SCN8A	ENSG00000196876	4 p53 REs (intron, promoter)	Negatively filtered	Hawkins NA, Neurobiol Dis. 2011
167	fndc3bb	FNDC3B	ENSG00000075420	3 p53 REs (intron)	Negatively filtered	Etcheverry A, BMC Genomics. 2010
168	si:ch211-215a10.5	HPCAL4	ENSG00000116983	1 p53 REs (intron)	NA	Lamprecht R, Genes Brain Behav. 2009
169	kirrel3l	KIRREL3	ENSG00000149571	8 p53 REs (intron, promoter)	NA	Bhalla K, Am J Hum Genet. 2008
170	TE in the intergenic region
171	scn8ab	SCN8A	ENSG00000196876	4 p53 REs (intron, promoter)	Negatively filtered	Hawkins NA, Neurobiol Dis. 2011
172	zgc:158651	FAM149B1	ENSG00000138286	no	NA
173	dph1	DPH1	ENSG00000108963	2 p53 REs (intron, promoter)	upregulated by p53	Lunardi A, Proc Natl Acad Sci U S A, 2010
174	btbd11a	BTBD11	ENSG00000151136	3 p53 REs (intron, promoter)	not statistically significant	Merrill RA, Biol Chem. 2004
175	elovl4b	ELOVL4	ENSG00000118402	no	no	Monroig O, Biochim Biophys Acta. 2010
176	zgc:158748	PNPLA7	ENSG00000130653	1 p53 RE (intron)	NA	Kienesberger PC, J Lipid Res, 2009
177	meis1	MEIS1	ENSG00000143995	3 p53 REs (intron)	not statistically significant	Cvejic A, Haematologica. 2011
178	CU571064.2	no
179	B8A5G1_DANRE	ODZ2	ENSG00000145934	4 p53 REs (intron)	NA	Zhou XH, Gene Expr Patterns. 2003
180	zgc:56585	HPGD	ENSG00000164120	4 p53 REs (intron)	NA	Vainio P, Am J Pathol. 2011
181	tars	TARS	ENSG00000113407	4 p53 REs (intron, 5'UTR, promoter)	downregulated by p53	Behrends C, Nature, 2010
182	dclk2	DCLK2	ENSG00000170390	4 p53 REs (intron, promoter)	not statistically significant	Kerjan G, Proc Natl Acad Sci U S A. 2009
183	A8KB88_DANRE	PNOC	ENSG00000168081	5 p53 REs (intron)	NA	Sundström G, PLoS One. 2010
184	NR_030652.1	no
185	grap2a	GRAP2	ENSG00000100351	6 p53 REs (intron, promoter)	NA	Lee I, Cancer Res. 2010
186	gpm6aa	GPM6A	ENSG00000150625	1 p53 RE (intron)	NA	Brocco MA, Eur J Neurosci. 2010
187	amigo1	AMIGO1	ENSG00000181754	no	NA	Köttgen A, Nat Genet, 2010
188	id:ibd2573	CREB3L1	ENSG00000157613	6 p53 REs (intron)	NA	Vellanki RN, Endocrinology. 2010
189	nfia	NFIA	ENSG00000008441	3 p53 REs (intron)	NA	Piper M, J Neurosci. 2010
190	ak7	AK7	ENSG00000140057	2 p53 REs (intron, promoter)	NA	Milara J, Am J Rhinol Allergy. 2010
191	klf2a	KLF2	ENSG00000127528	no	NA	Hart GT, Proc Natl Acad Sci U S A. 2011
192	kcnd3	KCND3	ENSG00000171385	1 p53 RE (intron)	NA	Gassanov N, J Physiol. 2009
193	plekhn1	PLEKHN1	ENSG00000187583	1 p53 RE (intron)	NA	Mehrle A, Nucleic Acids Res, 2006
194	atp2b1a	ATP2B1	ENSG00000070961	4 p53 REs (intron)	not statistically significant	Tabara Y, Hypertension. 2010
195	NP_001025424.1	BCL2	ENSG00000171791	3 p53 REs (intron)	NA	Ardehali R, Proc Natl Acad Sci U S A. 2011
196	si:ch73-380n15.2	no
