# Supplementary material for: A Fish-Specific Transposable Element Shapes the Repertoire of p53 Target Genes in Zebrafish
Source: PLoS One. 2012 Oct 31;7(10):e46642. doi: 10.1371/journal.pone.0046642 (PMC3485254; doi:10.1371/journal.pone.0046642)
Supplement: Table S6 — Uptissue expression pattern of the human orthologs of the genes harboring the EnSpm-N6_DR transposable element. (XLSX) [file pone.0046642.s014.xlsx]

## Sheet: Table S6
Term	Genes count	%	P-Value
Brain	98	57	3.4e-05
Amygdala	14	8.1	0.0037
Fetal brain	13	7.6	0.05
Hippocampus	9	5.2	0.058
