# Supplementary material for: A Fish-Specific Transposable Element Shapes the Repertoire of p53 Target Genes in Zebrafish
Source: PLoS One. 2012 Oct 31;7(10):e46642. doi: 10.1371/journal.pone.0046642 (PMC3485254; doi:10.1371/journal.pone.0046642)
Supplement: Table S7 — DAVID functional annotation clustering of human orthologs. (XLSX) [file pone.0046642.s015.xlsx]

## Sheet: Table S7
Annotation cluster	Representative name	P-value	Fold enrichment
1	Neuron projection morphogenesis (GO:0048812)	1.3e-06	6.1
2	Axonogenesis (GO:0007409)	3.3e-06	6.2
3	Neuron development (GO:0048666)	6.7e-06	4.4
4	Neuron recognition (GO:0008038)	4.8e-05	23.9
5	Regulation of apoptosis (GO:0042981)	0.00035	2.5
